# Supplementary material for: Caenorhabditis elegans SEL-5/AAK1 regulates cell migration and cell outgrowth independently of its kinase activity
Source: eLife. 2024 Jul 19;13:e91054. doi: 10.7554/eLife.91054 (PMC11333045; doi:10.7554/eLife.91054)
Supplement: Figure 1—source data 1. [file elife-91054-fig1-data1.zip]

Archive with 5 entries (4 files):
- Figure1SourceData1/
- Figure1SourceData1/Fig1F-raw-labelled.jpg
- __MACOSX/Figure1SourceData1/._Fig1F-raw-labelled.jpg
- Figure1SourceData1/Fig1F-raw.jpg
- __MACOSX/Figure1SourceData1/._Fig1F-raw.jpg
