# Supplementary material for: Caenorhabditis elegans SEL-5/AAK1 regulates cell migration and cell outgrowth independently of its kinase activity
Source: eLife. 2024 Jul 19;13:e91054. doi: 10.7554/eLife.91054 (PMC11333045; doi:10.7554/eLife.91054)
Supplement: Figure 3—source data 1. [file elife-91054-fig3-data1.zip]

Archive with 49 entries (46 files):
- FIG3A_WB_Sourcedata/
- FIG3A_WB_Sourcedata/FIG3A_01_AP2M1phosphoT160.tif
- FIG3A_WB_Sourcedata/FIG3A_01_AP2M1phosphoT160_labelled.jpg
- FIG3A_WB_Sourcedata/FIG3A_01_aTUB.tif
- FIG3A_WB_Sourcedata/FIG3A_01_aTUB_labelled.jpg
- FIG3A_WB_Sourcedata/FIG3A_02_AP2M1phosphoT160.tif
- FIG3A_WB_Sourcedata/FIG3A_02_AP2M1phosphoT160_labelled.jpg
- FIG3A_WB_Sourcedata/FIG3A_02_aTUB.tif
- FIG3A_WB_Sourcedata/FIG3A_02_aTUB_labelled.jpg
- FIG3A_WB_Sourcedata/FIG3A_03_AP2M1phosphoT160.tif
- FIG3A_WB_Sourcedata/FIG3A_03_AP2M1phosphoT160_labelled.jpg
- FIG3A_WB_Sourcedata/FIG3A_03_aTUB.tif
- FIG3A_WB_Sourcedata/FIG3A_03_aTUB_labelled.jpg
- FIG3A_WB_Sourcedata/FIG3A_04_AP2M1phosphoT160.tif
- FIG3A_WB_Sourcedata/FIG3A_04_AP2M1phosphoT160_labelled.jpg
- FIG3A_WB_Sourcedata/FIG3A_04_aTUB.tif
- FIG3A_WB_Sourcedata/FIG3A_04_aTUB_labelled.jpg
- FIG3B_WB_Sourcedata/
- FIG3B_WB_Sourcedata/FIG3B_01_AP2M1GFP.tif
- FIG3B_WB_Sourcedata/FIG3B_01_AP2M1GFP_labelled.jpg
- FIG3B_WB_Sourcedata/FIG3B_02_AP2M1.tif
- FIG3B_WB_Sourcedata/FIG3B_02_AP2M1_labelled.jpg
- FIG3B_WB_Sourcedata/FIG3B_02_GFP.tif
- FIG3B_WB_Sourcedata/FIG3B_02_GFP_labelled.jpg
- FIG3B_WB_Sourcedata/FIG3B_03_AP2M1.tif
- FIG3B_WB_Sourcedata/FIG3B_03_AP2M1_labelled.jpg
- FIG3B_WB_Sourcedata/FIG3B_03_GFP.tif
- FIG3B_WB_Sourcedata/FIG3B_03_GFP_labelled.jpg
- FIG3D_WB_Sourcedata/
- FIG3D_WB_Sourcedata/FIG3D_01_aTUB.tif
- FIG3D_WB_Sourcedata/FIG3D_01_aTUB_labelled.jpg
- FIG3D_WB_Sourcedata/FIG3D_01_MIG14GFP.tif
- FIG3D_WB_Sourcedata/FIG3D_01_MIG14GFP_labelled.jpg
- FIG3D_WB_Sourcedata/FIG3D_02_aTUB.tif
- FIG3D_WB_Sourcedata/FIG3D_02_aTUB_labelled.jpg
- FIG3D_WB_Sourcedata/FIG3D_02_MIG14GFP.tif
- FIG3D_WB_Sourcedata/FIG3D_02_MIG14GFP_labelled.jpg
- FIG3D_WB_Sourcedata/FIG3D_03_aTUB.tif
- FIG3D_WB_Sourcedata/FIG3D_03_aTUB_labelled.jpg
- FIG3D_WB_Sourcedata/FIG3D_03_MIG14GFP.tif
- FIG3D_WB_Sourcedata/FIG3D_03_MIG14GFP_labelled.jpg
- FIG3D_WB_Sourcedata/FIG3D_04_aTUB.tif
- FIG3D_WB_Sourcedata/FIG3D_04_aTUB_labelled.jpg
- FIG3D_WB_Sourcedata/FIG3D_04_MIG14GFP.tif
- FIG3D_WB_Sourcedata/FIG3D_04_MIG14GFP_labelled.jpg
- FIG3D_WB_Sourcedata/FIG3D_05_aTUB.tif
- FIG3D_WB_Sourcedata/FIG3D_05_aTUB_labelled.jpg
- FIG3D_WB_Sourcedata/FIG3D_05_MIG14GFP.tif
- FIG3D_WB_Sourcedata/FIG3D_05_MIG14GFP_labelled.jpg
