# Supplementary material for: Caenorhabditis elegans SEL-5/AAK1 regulates cell migration and cell outgrowth independently of its kinase activity
Source: eLife. 2024 Jul 19;13:e91054. doi: 10.7554/eLife.91054 (PMC11333045; doi:10.7554/eLife.91054)
Supplement: Figure 5—source data 1. [file elife-91054-fig5-data1.zip]

Archive with 13 entries (12 files):
- FIG4B_WB_Sourcedata/
- FIG4B_WB_Sourcedata/Fig4B_01_AP2M1PhosphoT160.tif
- FIG4B_WB_Sourcedata/Fig4B_01_AP2M1PhosphoT160_labelled.tif
- FIG4B_WB_Sourcedata/Fig4B_01_aTUB.tif
- FIG4B_WB_Sourcedata/Fig4B_01_aTUB_labelled.tif
- FIG4B_WB_Sourcedata/Fig4B_02_AP2M1PhosphoT160.tif
- FIG4B_WB_Sourcedata/Fig4B_02_AP2M1PhosphoT160_labelled.tif
- FIG4B_WB_Sourcedata/Fig4B_02_aTUB.tif
- FIG4B_WB_Sourcedata/Fig4B_02_aTUB_labelled.tif
- FIG4B_WB_Sourcedata/Fig4B_03_AP2M1PhosphoT160.tif
- FIG4B_WB_Sourcedata/Fig4B_03_AP2M1PhosphoT160_labelled.tif
- FIG4B_WB_Sourcedata/Fig4B_03_aTUB.tif
- FIG4B_WB_Sourcedata/Fig4B_03_aTUB_labelled.tif
